# Supplementary material for: Effectiveness of Soil, Foliar, and Seed Selenium Applications in Modulating Physio-Biochemical, and Yield Responses to Drought Stress in Vegetable Soybean (Glycine max L. Merrill)
Source: Plants (Basel). 2025 Oct 24;14(21):3261. doi: 10.3390/plants14213261 (PMC12609595; doi:10.3390/plants14213261)
Supplement: Supplementary file 1 [file plants-14-03261-s001.zip]

Archive with 1 entries (1 files):
- plants-3895460-supplementary.pdf
